# Supplementary material for: Neuroinflammation and Its Association with Cognition, Neuronal Markers and Peripheral Inflammation after Chemotherapy for Breast Cancer
Source: Cancers (Basel). 2021 Aug 20;13(16):4198. doi: 10.3390/cancers13164198 (PMC8391457; doi:10.3390/cancers13164198)
Supplement: Supplementary file 1 [file cancers-13-04198-s001.zip]

Archive with 1 entries (1 files):
- cancers-1279541-supplementary.pdf
